# Supplementary material for: Identification of significant chromatin contacts from HiChIP data by FitHiChIP
Source: Nat Commun. 2019 Sep 17;10:4221. doi: 10.1038/s41467-019-11950-y (PMC6748947; doi:10.1038/s41467-019-11950-y)
Supplement: Supplementary file 4 — Source Data [file 41467_2019_11950_MOESM4_ESM.xlsx]

## Sheet: Fig_Data_Summary
Summary of data corresponding to the figures in
FitHiChIP: Identification of significant chromatin contacts from HiChIP data
Sourya Bhattacharyya, Vivek Chandra, Pandurangan Vijayanand, and Ferhat Ay
Complete source data (excel files along with the tables) are provided in
https://doi.org/10.5281/zenodo.3255048
DOI	10.5281/zenodo.3255048
User needs to download the source data (excel) files from the Zenodo repository.
For each figure, we list the data tables (excel files) used in constructing them
as well as the particular sheet(s) within each excel files.
Index Table	Summary of data tables used in constructing different figures (main and supplementary)
Main Figure Number	Subfigure Number	Data (Sheet name within the table)	Excel Filenames corresponding to the tables	Abbreviations in filenames explained
1	1b	CNH-B-1 to CNH-B-3	Table_CNH-B.xlsx	CD4 Naïve H3K27ac Bias regression
		CN-R-1	Table_CN-R.xlsx	CD4 Naïve Reference loops
	1c	CNH-M-1 to CNH-M-4	Table_CNH-M.xlsx	CD4 Naïve H3K27ac Merge filtering
		CN-R-1	Table_CN-R.xlsx	CD4 Naïve Reference loops
	1d	GH-HP-1 to GH-HP-6	Table_GH-HP.xlsx	GM12878 H3K27ac HiChIP Peaks
	1e	GH-L-C-H-1 to GH-L-C-H-4	Table_GH-L-C-H.xlsx	GM12878 H3K27ac HiChIP Loop using ChIP and HiChIP peaks
2	2a, 2e, 2f, 2g	G-R-1 to G-R-2	Table_G-R.xlsx	GM12878 Reference loops
		GC-ALL-1 to GC-ALL-8	Table_GC-ALL.xlsx	GM12878 Cohesin loops from combined replicates
	2b, 2g	G-R-1	Table_G-R.xlsx	GM12878 Reference loops
		GH-ALL-1 to GH-ALL-8	Table_GH-ALL.xlsx	GM12878 H3K27ac loops from combined replicates
	2c	K-R-1	Table_K-R.xlsx	K562 Reference loops
		KH-ALL-1 to KH-ALL-8	Table_KH-ALL.xlsx	K562 H3K27ac loops from combined replicates
	2d	CN-R-1	Table_CN-R.xlsx	CD4 Naïve Reference loops
		CNH-ALL-1 to CNH-ALL-8	Table_CNH-ALL.xlsx	CD4 Naïve H3K27ac loops from combined replicates
3	3a to 3h, 3j to 3m	G-R-1, G-R-2	Table_G-R.xlsx	GM12878 Reference loops
		GC-ALL-1 to GC-ALL-8	Table_GC-ALL.xlsx	GM12878 Cohesin loops from combined replicates
4	4a to 4c	KH-ALL-1 to KH-ALL-8	Table_KH-ALL.xlsx	K562 H3K27ac loops from combined replicates
5	5a	GH-R_1-1 to GH-R_1-7	Table_GH-R_1.xlsx	GM12878 H3K27ac Replicate 1
		GH-R_2-1 to GH-R_2-7	Table_GH-R_2.xlsx	GM12878 H3K27ac Replicate 2
	5b	GH-ALL-1 to GH-ALL-2	Table_GH-ALL.xlsx	GM12878 H3K27ac loops from combined replicates
		GH-2.5Kb-Bin-1 to GH-2.5Kb-Bin-2	Table_GH-2.5Kb-Bin.xlsx	GM12878 H3K27ac loops from combined replicates (2.5 Kb binning)
		GC-ALL-1 to GC-ALL-2	Table_GC-ALL.xlsx	GM12878 Cohesin loops from combined replicates
		GC-2.5Kb-Bin-1 to GC-2.5Kb-Bin-6	Table_GC-2.5Kb-Bin.xlsx	GM12878 Cohesin loops from combined replicates (2.5 Kb binning)
		KH-ALL-1 to KH-ALL-2	Table_KH-ALL.xlsx	K562 H3K27ac loops from combined replicates
		KH-2.5Kb-Bin-1 to KH-2.5Kb-Bin-6	Table_KH-2.5Kb-Bin.xlsx	K562 H3K27ac loops from combined replicates (2.5 Kb binning)
Suppl. Figure Number	Subfigure Number	Data (Table index)	Excel Filename containing the table
3	3a, 3c	G-R-1	Table_G-R.xlsx	GM12878 Reference loops
		GC-ALL-1, GC-ALL-3	Table_GC-ALL.xlsx	GM12878 Cohesin loops from combined replicates
	3b, 3d	G-R-1	Table_G-R.xlsx	GM12878 Reference loops
		GH-ALL-1, GH-ALL-3	Table_GH-ALL.xlsx	GM12878 H3K27ac loops from combined replicates
4, 5	4a, 4d, 4g, 5a, 5b	G-R-1, G-R-2	Table_G-R.xlsx	GM12878 Reference loops
		GC-ALL-8	Table_GC-ALL.xlsx	GM12878 Cohesin HiChIP HiCCUPS loops
		GC-B-1 to GC-B-3	Table_GC-B.xlsx	GM12878 Cohesin Bias regression
	4b, 4e, 5c, 5d	G-R-1, G-R-2	Table_G-R.xlsx	GM12878 Reference loops
		GH-ALL-8	Table_GH-ALL.xlsx	GM12878 H3K27ac HiChIP HiCCUPS loops
		GH-B-1 to GH-B-3	Table_GH-B.xlsx	GM12878 H3K27ac Bias regression
	4c, 4f, 4i	K-R-1 to K-R-3	Table_K-R.xlsx	K562 Reference loops
		KH-ALL-8	Table_KH-ALL.xlsx	K562 H3K27ac HiChIP HiCCUPS loops
		KH-B-1 to KH-B-3	Table_KH-B.xlsx	K562 H3K27ac Bias regression
	4h	M-R-1	Table_M-R.xlsx	mES Reference loops
		MC-B-1 to MC-B-3	Table_MC-B.xlsx	mES Cohesin Bias regression
7	7a	G-R-2	Table_G-R.xlsx	GM12878 Reference loops
		GC-ALL-1	Table_GC-ALL.xlsx	GM12878 Cohesin loops from combined replicates
		GC-M-1 to GC-M-4	Table_GC-M.xlsx	GM12878 Cohesin loops with Merge Filtering
	7b	M-R-1	Table_M-R.xlsx	mES Reference loops
		MC-M-1 to MC-M-4	Table_MC-M.xlsx	mES Cohesin loops with Merge Filtering
	7c, 7d	K-R-2 to K-R-3	Table_K-R.xlsx	K562 Reference loops
		KH-M-1 to KH-M-4	Table_KH-M.xlsx	K562 H3K27ac loops with Merge Filtering
8, 15, 16	8c, 15a, 15b, 16a	K-R-1 to K-R-3	Table_K-R.xlsx	K562 Reference loops
		KH-ALL-1 to KH-ALL-8	Table_KH-ALL.xlsx	K562 H3K27ac loops from combined replicates
	8d, 15c, 16c	M-R-1	Table_M-R.xlsx	mES Reference loops
		MC-ALL-1 to MC-ALL-7	Table_MC-ALL.xlsx	mES Cohesin loops from combined replicates
	8a, 8b, 16b	G-R-2	Table_G-R.xlsx	GM12878 Reference loops
		GC-ALL-1 to GC-ALL-8	Table_GC-ALL.xlsx	GM12878 Cohesin loops from combined replicates
	8b	GH-ALL-1 to GH-ALL-8	Table_GH-ALL.xlsx	GM12878 H3K27ac loops from combined replicates
	8e	CNH-ALL-1 to CNH-ALL-8	Table_CNH-ALL.xlsx	CD4 Naïve H3K27ac loops from combined replicates
9	9a	GC-L-H-1 to GC-L-H-6	Table_GC-L-H.xlsx	GM12878 Cohesin Loops with HiChIP peaks
	9b, 9c	KH-L-H-1 to KH-L-H-6	Table_KH-L-H.xlsx	K562 H3K27ac Loops with HiChIP peaks
	9d	MC-L-H-1 to MC-L-H-6	Table_MC-L-H.xlsx	mES Cohesin Loops with HiChIP peaks
	9e, 9f	CNH-L-H-1 to CNH-L-H-6	Table_CNH-L-H.xlsx	CD4 Naïve H3K27ac Loops with HiChIP peaks
10, 11	10a, 11a	GC-HP-1 to GC-HP-6	Table_GC-HP.xlsx	GM12878 Cohesin HiChIP Peaks
	10b, 11b	GH-HP-1 to GH-HP-6	Table_GH-HP.xlsx	GM12878 H3K27ac HiChIP Peaks
	10c, 11c	KH-HP-1 to KH-HP-6	Table_KH-HP.xlsx	K562 H3K27ac HiChIP Peaks
	10d, 11d	MC-HP-1 to MC-HP-6	Table_MC-HP.xlsx	mES Cohesin HiChIP Peaks
12		G-R-1, G-R-2	Table_G-R.xlsx	GM12878 Reference loops
		GH-L-C-H-1 to GH-L-C-H-4	Table_GH-L-C-H.xlsx	GM12878 H3K27ac HiChIP Loop using ChIP and HiChIP peaks
		GH-ALL-8	Table_GH-ALL.xlsx	GM12878 H3K27ac HiChIP HiCCUPS loops
		GC-L-C-H-1 to GC-L-C-H-4	Table_GC-L-C-H.xlsx	GM12878 Cohesin HiChIP Loop using ChIP and HiChIP peaks
		GC-ALL-8	Table_GC-ALL.xlsx	GM12878 Cohesin HiChIP HiCCUPS loops
13, 17, 30		KH-2.5Kb-Bin-1 to KH-2.5Kb-Bin-6	Table_KH-2.5Kb-Bin.xlsx	K562 H3K27ac loops from combined replicates (2.5 Kb binning)
		GH-2.5Kb-Bin-1 to GH-2.5Kb-Bin-6	Table_GH-2.5Kb-Bin.xlsx	GM12878 H3K27ac loops from combined replicates (2.5 Kb binning)
		GC-2.5Kb-Bin-1 to GC-2.5Kb-Bin-6	Table_GC-2.5Kb-Bin.xlsx	GM12878 Cohesin loops from combined replicates (2.5 Kb binning)
18, 23, 32(a)		G-R-2	Table_G-R.xlsx	GM12878 Reference loops
		GC-ALL-1 to GC-ALL-8	Table_GC-ALL.xlsx	GM12878 Cohesin loops from combined replicates
19, 32(b)		GH-ALL-1 to GH-ALL-8	Table_GH-ALL.xlsx	GM12878 H3K27ac loops from combined replicates
20, 21, 22		KH-ALL-1 to KH-ALL-8	Table_KH-ALL.xlsx	K562 H3K27ac loops from combined replicates
24		GC-R_B1_T1-1 to GC-R_B1_T1-8	Table_GC-R_B1_T1.xlsx	GM12878 Cohesin loops from Replicate B1-T1
		GC-R_B1_T2-1 to GC-R_B1_T2-8	Table_GC-R_B1_T2.xlsx	GM12878 Cohesin loops from Replicate B1-T2
		GC-R_B2_T1-1 to GC-R_B2_T1-8	Table_GC-R_B2_T1.xlsx	GM12878 Cohesin loops from Replicate B2-T1
		GC-R_B2_T2-1 to GC-R_B2_T2-8	Table_GC-R_B2_T2.xlsx	GM12878 Cohesin loops from Replicate B2-T2
25		KH-R_B1-1 to KH-R_B1-8	Table_KH-R_B1.xlsx	K562 H3K27ac loops from Replicate B1
		KH-R_B2-1 to KH-R_B2-8	Table_KH-R_B2.xlsx	K562 H3K27ac loops from Replicate B2
		KH-R_B3-1 to KH-R_B3-8	Table_KH-R_B3.xlsx	K562 H3K27ac loops from Replicate B3
26	26a	MC-R_1M-1 to MC-R_1M-3A	Table_MC-R_1M.xlsx	mES Cohesin Reproducibility analysis of HiChIP loops - 1M cells
		MC-R_5M-1 to MC-R_5M-3A	Table_MC-R_5M.xlsx	mES Cohesin Reproducibility analysis of HiChIP loops - 5M cells
		MC-R_10M-1 to MC-R_10M-3A	Table_MC-R_10M.xlsx	mES Cohesin Reproducibility analysis of HiChIP loops - 10M cells
	26b	MH-R_50K-1 to MH-R_50K-3A	Table_MH-R_50K.xlsx	mES H3K27ac Reproducibility analysis of HiChIP loops - 50K cells
		MH-R_100K-1 to MH-R_100K-3A	Table_MH-R_100K.xlsx	mES H3K27ac Reproducibility analysis of HiChIP loops - 100K cells
		MH-R_500K-1 to MH-R_500K-3A	Table_MH-R_500K.xlsx	mES H3K27ac Reproducibility analysis of HiChIP loops - 500K cells
		MH-R_25M-1 to MH-R_25M-3A	Table_MH-R_25M.xlsx	mES H3K27ac Reproducibility analysis of HiChIP loops - 25M cells
27		GH-ALL-1 to GH-ALL-2	Table_GH-ALL.xlsx	GM12878 H3K27ac loops from combined replicates
		GH-2.5Kb-Bin-1 to GH-2.5Kb-Bin-2	Table_GH-2.5Kb-Bin.xlsx	GM12878 H3K27ac loops from combined replicates (2.5 Kb binning)
		GC-ALL-1 to GC-ALL-2	Table_GC-ALL.xlsx	GM12878 Cohesin loops from combined replicates
		GC-2.5Kb-Bin-1 to GC-2.5Kb-Bin-6	Table_GC-2.5Kb-Bin.xlsx	GM12878 Cohesin loops from combined replicates (2.5 Kb binning)
		KH-ALL-1 to KH-ALL-2	Table_KH-ALL.xlsx	K562 H3K27ac loops from combined replicates
		KH-2.5Kb-Bin-1 to KH-2.5Kb-Bin-6	Table_KH-2.5Kb-Bin.xlsx	K562 H3K27ac loops from combined replicates (2.5 Kb binning)
30		G-PCHIC-1 to G-PCHIC-5	Table_G-PCHIC.xlsx	GM12878 Promoter Capture Hi-C loops
31		DL-ALL	Table_DL-ALL.xlsx	Differential Loop analysis
Suppl. Table Number		Data (Table index)	Excel Filename containing the table
Suppl. Table 6, 7		G-R-1	Table_G-R.xlsx	GM12878 Reference loops
		GH-ALL-1 to GH-ALL-7	Table_GH-ALL.xlsx	GM12878 H3K27ac loops from combined replicates
		GC-ALL-1 to GC-ALL-7	Table_GC-ALL.xlsx	GM12878 Cohesin loops from combined replicates
Suppl. Table 8, 10		G-R-2	Table_G-R.xlsx	GM12878 Reference loops
		GC-ALL-1 to GC-ALL-8	Table_GC-ALL.xlsx	GM12878 Cohesin loops from combined replicates
Suppl. Table 9, 11		GH-ALL-1 to GH-ALL-8	Table_GH-ALL.xlsx	GM12878 H3K27ac loops from combined replicates
